# Supplementary material for: Somatic RIT1 delins in arteriovenous malformations hyperactivate RAS-MAPK signaling amenable to MEK inhibition
Source: Angiogenesis. 2024 Jul 5;27(4):739–52. doi: 10.1007/s10456-024-09934-8 (PMC11564399; doi:10.1007/s10456-024-09934-8)
Supplement: Supplementary file 8 — Supplementary file8 (XLSX 227 KB) [file 10456_2024_9934_MOESM8_ESM.xlsx]

## Sheet: Fig 2e
p-ERK/ERK	empty vector	RIT1-wt	RIT1-F82L	RIT1-M90I	RIT1-P1	RIT1-P2	RIT1-P3
1st rep	0.015291	0.033535	0.031156	0.048232	0.092965	0.088587	0.10973
2nd rep	0.02163	0.033913	0.05056	0.045034	0.099065	0.073385	0.115596
3rd rep	0.003929	0.022379	0.031966	0.033917	0.109375	0.07381	0.122727

## Sheet: Fig S2b
p-AKT (T308)/AKT	empty vector	RIT1-wt	RIT1-F82L	RIT1-M90I	RIT1-P1	RIT1-P2	RIT1-P3
1st rep	0.126087	0.126804	0.122115	0.324601	0.556172	0.664815	0.623577
2nd rep	0.0585714	0.189565	0.187156	0.346721	0.327049	0.293548	0.744186
3rd rep	0.0590466	0.164602	0.272566	0.280645	0.454839	0.383333	0.432919

## Sheet: Fig S2c
p-AKT (S473)/AKT	empty vector	RIT1-wt	RIT1-F82L	RIT1-M90I	RIT1-P1	RIT1-P2	RIT1-P3
1st rep	0.476522	0.475258	0.408654	0.43508	0.428571	0.4	0.409756
2nd rep	0.451786	0.446087	0.427523	0.398361	0.388525	0.426613	0.476744
3rd rep	0.423619	0.40885	0.427434	0.418548	0.410968	0.396154	0.396894

## Sheet: Fig 2f
p-ERK/ERK	empty vector	RIT1-wt	P1	P2	P3	P1 + MEKi	P2 + MEKi	P3 + MEKi	P1 + SHP2i	P2 + SHP2i	P3 + SHP2i		EV+MEKi	wt+MEKi
1st rep	0.068675	0.142326	0.51004	0.37529	0.22464	0.0177273	0.0266857	0.0204478	0.433838	0.232917	0.183539		0.0202273	0.0151269
2nd rep	0.039518	0.09759	0.446907	0.279474	0.23355	0.014709	0.0222353	0.0115084	0.461539	0.327976	0.267416		0.038552	0.0404575
3rd rep	0.022868	0.037478	0.429245	0.276536	0.27151	0.0205289	0.0265497	0.0179535	0.378829	0.170683	0.193991		0.00832618	0.0126357

## Sheet: Fig 3g
Initial malformation rates after injection
	Number of malformation+/RFP/GFP+ embryos	Number of malformation-/RFP/GFP+ embryos		Malformation percentage		Average		SD		SEM
fli1a:RIT1wt (1st replicate)	11	21		34.375		24.8843		8.24851		4.76228
fli1a:RIT1wt (2nd replicate)	5	19		20.8333
fli1a:RIT1wt (3rd replicate)	7	29		19.4444
fli1a:RIT1P1 (1st replicate)	12	10		54.5455		72.9249		16.6372		9.6055
fli1a:RIT1P1 (2nd replicate)	20	3		86.9565
fli1a:RIT1P1 (3rd replicate)	17	5		77.2727
fli1a:RIT1P2 (1st replicate)	24	13		64.8649		66.2672		2.56778		1.48251
fli1a:RIT1P2 (2nd replicate)	18	8		69.2308
fli1a:RIT1P2 (3rd replicate)	22	12		64.7059
fli1a:RIT1P3 (1st replicate)	9	3		75		75.4459		2.62059		1.513
fli1a:RIT1P3 (2nd replicate)	18	5		78.2609
fli1a:RIT1P3 (3rd replicate)	19	7		73.0769
fli1a:EV (1st replicate)	0	19		0		0		0		0
fli1a:EV (2nd replicate)	0	30		0
fli1a:EV (3rd replicate)	0	17		0
Note:	Malformation rates are calculated at 48hpf

## Sheet: Fig 4b
Malformation rates after early trametinib treatment
	Number of malformation+/RFP/GFP+ embryos	Number of malformation-/RFP/GFP+ embryos		Malformation percentage		Average		SD		SEM
fli1a:RIT1wt (1st replicate)	2	15		11.7647		11.1011		0.960229		0.554388
fli1a:RIT1wt (2nd replicate)	3	23		11.5385
fli1a:RIT1wt (3rd replicate)	3	27		10
fli1a:RIT1P1 (1st replicate)	4	11		26.6667		31.0892		4.10679		2.37106
fli1a:RIT1P1 (2nd replicate)	8	15		34.7826
fli1a:RIT1P1 (3rd replicate)	7	15		31.8182
fli1a:RIT1P2 (1st replicate)	7	12		36.8421		36.5722		5.67283		3.27521
fli1a:RIT1P2 (2nd replicate)	8	11		42.1053
fli1a:RIT1P2 (3rd replicate)	4	9		30.7692
fli1a:RIT1P3 (1st replicate)	5	10		33.3333		40.2116		6.00943		3.46954
fli1a:RIT1P3 (2nd replicate)	4	5		44.4444
fli1a:RIT1P3 (3rd replicate)	6	8		42.8571
Note:	Trametinib treatment is performed at 12hpf. Malformation rates are calculated at 48hpf

## Sheet: Fig 4c_P1
	Relative Malformation Area at 2dpf pre-Trametinib					Relative Malformation Area at 4dpf post-Trametinib
	Whole body area (µm^2)	Malformation area (µm^2)	Relative Malformation area (µm^2)	Status		Whole body area (µm^2)	Malformation area (µm^2)	Relative Malformation area (µm^2)	Status		Malformation area 4dpf/2dpf (%)
Embryo 1	67672.1	6024.93	0.0890313	fli1a:RIT1P1 pre-trametinib (1st replicate)		110011	11563.7	0.105113	fli1a:RIT1P1 post-trametinib (1st replicate)		118.063
Embryo 2	80510.1	6434.93	0.079927			132399	10288.7	0.0777099			97.226
Embryo 3	58623.5	5099.94	0.0869949			71576.6	3608.73	0.0504177			57.9548
Embryo 4	63981.7	6729.83	0.105184			103683	6846.38	0.0660315			62.7773
Embryo 5	71751.2	2856.82	0.0398157			107325	3253.92	0.0303184			76.147
Embryo 6	70939.1	10406.1	0.14669			104458	9372.73	0.0897276			61.1682
Embryo 7	68265	7443.68	0.109041			116015	10057.3	0.0866891			79.5014
Embryo 8	68682.2	5390.72	0.0784879			105838	9163.6	0.0865812			110.312
Embryo 9	62164.6	2054.99	0.0330573			86651	0	0			0
Embryo 1	74100.9	3926.49	0.0529884	fli1a:RIT1P1 pre-trametinib (2nd replicate)		113131	5010.35	0.044288	fli1a:RIT1P1 post-trametinib (2nd replicate)		83.5806
Embryo 2	52389.9	6681.36	0.127531			67932.9	8384.26	0.12342			96.7759
Embryo 3	75192.4	5091.66	0.0677152			106229	0	0			0
Embryo 4	50904.7	5339.83	0.104899			76482.3	6632.34	0.0867173			82.6676
Embryo 5	59344.6	5172.89	0.0871669			77730.3	7566	0.0973366			111.667
Embryo 6	67115.8	6747.94	0.100542			114337	9096.69	0.0795604			79.1318
Embryo 7	66826.9	3441.3	0.0514957			110068	3024.95	0.0274824			53.3684
Embryo 8	58335.5	2402.37	0.0411819			93769.9	3650.84	0.038934			94.5416
Embryo 1	1.17446e+06	104714	0.08916	fli1a:RIT1P1 pre-trametinib (3rd replicate)		1.77117e+06	182436	0.103003	fli1a:RIT1P1 post-trametinib (3rd replicate)		115.526
Embryo 2	1.1505e+06	131146	0.113991			1.66785e+06	123257	0.0739019			64.8314
Embryo 3	1.20361e+06	88999.1	0.0739435			1.56736e+06	65988.2	0.0421016			56.9376
Embryo 4	1.24079e+06	98764.9	0.0795985			1.71233e+06	0	0			0
Embryo 5	1.23629e+06	69380.1	0.0561196			1.87086e+06	27298.4	0.0145913			26.0004
	Relative Malformation Area at 2dpf pre-DMSO					Relative Malformation Area at 4dpf post-DMSO (23.03.23 injection)
	Whole body area (µm^2)	Malformation area (µm^2)	Relative Malformation area (µm^2)	Status		Whole body area (µm^2)	Malformation area (µm^2)	Relative Malformation area (µm^2)	Status		Malformation area 4dpf/2dpf (%)
Embryo 1	68206.7	6534.92	0.0958105	fli1a:RIT1P1 pre-DMSO (1st replicate)		99495.7	7317.83	0.0735493	fli1a:RIT1P1 post-DMSO (1st replicate)		76.7653
Embryo 2	63493.3	3212.1	0.0505897			104909	5320.22	0.0507126			100.243
Embryo 3	71516.6	3646.86	0.0509932			107929	0	0			0
Embryo 4	61913.7	6262	0.101141			112962	18210.7	0.16121			159.392
Embryo 5	60382	7231.61	0.119764			105158	12759.5	0.121336			101.312
Embryo 6	69316.6	4745.77	0.0684652			109563	7186.43	0.0655916			95.8029
Embryo 7	62771.1	6599.33	0.105133			110320	20977	0.190147			180.863
Embryo 8	73287.4	6705.23	0.0914923			115178	8699.26	0.075529			82.5523
Embryo 9	61696.6	4523.55	0.0733193			104343	8034.32	0.0769992			105.019
Embryo 10	68157.6	8014.37	0.117586			107210	17169.8	0.160151			136.199
Embryo 1	58316.8	4569.31	0.0783533	fli1a:RIT1P1 pre-DMSO (2nd replicate)		104257	8480.85	0.0813459	fli1a:RIT1P1 post-DMSO (2nd replicate)		103.819
Embryo 2	62979.3	5908.23	0.0938123			99821.4	12390.8	0.124129			132.317
Embryo 3	60134.8	3135.23	0.0521368			97101.5	6188.78	0.0637352			122.246
Embryo 4	65513.5	2562.75	0.0391178			98953.6	5499.27	0.0555742			142.069
Embryo 5	69213.2	5180.01	0.0748414			117146	8459.5	0.0722133			96.4885
Embryo 6	62010.2	2740.72	0.044198			77828.9	3303.92	0.0424511			96.0476
Embryo 7	48548.7	4109.1	0.0846387			74540	7843.9	0.105231			124.329
Embryo 8	66419.1	3395.9	0.0511283			95274.7	3852.33	0.0404339			79.0832
Embryo 9	55286.6	1558.65	0.0281921			90709.2	3168.82	0.0349338			123.913
Embryo 10	71651.3	4070.86	0.0568149			97102.4	0	0			0
Embryo 11	44733.1	3865.9	0.0864215			64245.1	5183.75	0.080687			93.3644
Embryo 1	1.10795e+06	122289	0.110375	fli1a:RIT1P1 pre-DMSO (3rd replicate)		1.47463e+06	92791.6	0.0629254	fli1a:RIT1P1 post-DMSO (3rd replicate)		57.0107
Embryo 2	1.26282e+06	71655.1	0.0567422			1.81608e+06	108316	0.0596426			105.112
Embryo 3	1.26982e+06	62960.3	0.0495818			1.64722e+06	91990.2	0.0558458			112.634
Embryo 4	1.19343e+06	73299.9	0.0614194			1.76502e+06	123869	0.0701803			114.264

## Sheet: Fig 4c_P2
	Relative Malformation Area at 2dpf pre-Trametinib					Relative Malformation Area at 4dpf post-Trametinib
	Whole body area (µm^2)	Malformation area (µm^2)	Relative Malformation area (µm^2)	Status		Whole body area (µm^2)	Malformation area (µm^2)	Relative Malformation area (µm^2)	Status		Malformation area 4dpf/2dpf (%)
Embryo 1	74629.9	5078.91	0.0680547	fli1a:RIT1P2 pre-trametinib (1st replicate)		98103.3	5492.51	0.055987	fli1a:RIT1P2 post-trametinib (1st replicate)		82.2676
Embryo 2	64304.8	4748.65	0.073846			94522.7	6100.95	0.0645449			87.4047
Embryo 3	68271.1	9500.76	0.139162			102128	10223.9	0.100108			71.9365
Embryo 4	75184.1	5532.26	0.0735829			107708	5291.23	0.0491258			66.7626
Embryo 5	62932.9	3777.86	0.06003			89154.5	4178.96	0.0468733			78.083
Embryo 6	73453.2	7365.2	0.100271			113516	6341.35	0.055863			55.7122
Embryo 7	69781.9	5089.3	0.0729315			97814.8	7431.23	0.0759724			104.17
Embryo 8	73177.3	5738.52	0.0784195			100890	8740.83	0.086637			110.479
Embryo 9	78129.7	6338.45	0.0811273			106225	4647.94	0.0437556			53.9345
Embryo 1	71185.8	6008.14	0.0844008	fli1a:RIT1P2 pre-trametinib (2nd replicate)		118477	6428.57	0.0542598	fli1a:RIT1P2 post-trametinib (2nd replicate)		64.2883
Embryo 2	72655.5	8419.82	0.115887			111084	9448.95	0.0850612			73.4003
Embryo 3	79062.9	6284.86	0.079492			111630	4672.37	0.0418559			52.6542
Embryo 4	70767.5	5663.47	0.0800294			110565	6178.21	0.0558786			69.8226
Embryo 5	60009.8	6418.98	0.106965			83709	5615.7	0.0670859			62.7174
Embryo 6	73912.4	5872.75	0.0794555			94361.7	6514.76	0.0690403			86.8918
Embryo 1	1.15862e+06	96131.5	0.082971	fli1a:RIT1P2 pre-trametinib (3rd replicate)		1.67296e+06	64301.2	0.0384355	fli1a:RIT1P2 post-trametinib (3rd replicate)		46.324
Embryo 2	1.23509e+06	60754.7	0.0491906			1.63997e+06	50661.3	0.0308917			62.7999
Embryo 3	1.08804e+06	93306.1	0.0857561			1.65526e+06	75893.3	0.0458497			53.4652
Embryo 4	959744	64201.8	0.0668947			1.30881e+06	82552.3	0.0630744			94.2891
	Relative Malformation Area at 2dpf pre-DMSO					Relative Malformation Area at 4dpf post-DMSO (23.03.23 injection)
	Whole body area (µm^2)	Malformation area (µm^2)	Relative Malformation area (µm^2)	Status		Whole body area (µm^2)	Malformation area (µm^2)	Relative Malformation area (µm^2)	Status		Malformation area 4dpf/2dpf (%)
Embryo 1	64848.5	4584.62	0.0706974	fli1a:RIT1P2 pre-DMSO (1st replicate)		94909.2	8763.68	0.0923376	fli1a:RIT1P2 post-DMSO (1st replicate)		130.61
Embryo 2	60953.9	1962.66	0.0321991			83769	4639.75	0.0553875			172.015
Embryo 3	66151.7	6716.46	0.101531			94067.2	10128.6	0.107674			106.05
Embryo 4	65729.7	8164.49	0.124213			86124.1	14069.9	0.163367			131.522
Embryo 5	69406.5	3572.07	0.0514659			90228.9	4463.85	0.0494725			96.1267
Embryo 6	77133.5	4438.61	0.0575446			98376.2	6873.94	0.0698741			121.426
Embryo 7	70883.3	4021.25	0.0567306			93957	4665.49	0.0496556			87.5289
Embryo 1	63340.5	1728.75	0.0272929	fli1a:RIT1P2 pre-DMSO (2nd replicate)		82687.9	3310.85	0.0400404	fli1a:RIT1P2 post-DMSO (2nd replicate)		146.706
Embryo 2	72988.6	10702.6	0.146634			95009.6	12395.3	0.130464			88.9725
Embryo 3	71973.6	3286.02	0.045656			83017.8	4082.39	0.0491748			107.707
Embryo 4	54899.2	3558.61	0.0648208			96357.9	4889.03	0.0507383			78.2748
Embryo 5	62059.9	3012.35	0.0485394			99981.3	5277.42	0.0527841			108.745
Embryo 6	67932.1	5942.64	0.0874791			106440	4007.53	0.0376505			43.0394
Embryo 7	68727.5	5450.51	0.0793061			104626	11345.9	0.108443			136.739
Embryo 8	65737.2	2875.29	0.0437392			88154.2	4369.56	0.0495673			113.325
Embryo 9	67974.2	2863.42	0.0421251			90576.9	3476.35	0.0383801			91.1098
Embryo 1	1.07871e+06	51480.4	0.0477241	fli1a:RIT1P2 pre-DMSO (3rd replicate)		1.67088e+06	67872.9	0.0406211	fli1a:RIT1P2 post-DMSO (3rd replicate)		85.1166
Embryo 2	1.16209e+06	59187.3	0.0509319			1.80829e+06	87057.9	0.0481438			94.5257
Embryo 3	919318	66677.6	0.0725294			1.44185e+06	109641	0.0760416			104.842
Embryo 4	1.04273e+06	120897	0.115942			1.51764e+06	145702	0.0960057			82.805
Embryo 5	1.16487e+06	72765.3	0.0624665			1.65776e+06	107192	0.0646605			103.512

## Sheet: Fig 4c_P3
	Relative Malformation Area at 2dpf pre-Trametinib					Relative Malformation Area at 4dpf post-Trametinib
	Whole body area (µm^2)	Malformation area (µm^2)	Relative Malformation area (µm^2)	Status		Whole body area (µm^2)	Malformation area (µm^2)	Relative Malformation area (µm^2)	Status		Malformation area 4dpf/2dpf (%)
Embryo 1	64948.2	6090.52	0.093775	fli1a:RIT1P3 pre-trametinib (1st replicate)		90350.8	6637.23	0.0734607	fli1a:RIT1P3 post-trametinib (1st replicate)		78.3372
Embryo 2	62178.9	6774.39	0.10895			96337.3	7497.56	0.0778261			71.4328
Embryo 3	73991.6	4959.58	0.0670289			123413	6402.89	0.0518819			77.4023
Embryo 4	67661.6	5165.4	0.0763416			112605	6818.7	0.060554			79.3198
Embryo 5	65603.9	9882.98	0.150646			80144.4	12903.5	0.161003			106.875
Embryo 6	67625.4	9925.55	0.146773			109811	11872	0.108113			73.6604
Embryo 1	63263.7	4813.63	0.0760884	fli1a:RIT1P3 pre-trametinib (2nd replicate)		96402.2	4010.89	0.0416058	fli1a:RIT1P3 post-trametinib (2nd replicate)		54.6809
Embryo 2	65976.5	6497.22	0.0984777			110424	4823.85	0.0436848			44.3601
Embryo 3	69066.8	4387.35	0.0635232			102364	6216.93	0.0607337			95.6088
Embryo 4	43645.9	4258.52	0.0975698			63728.3	5979.53	0.0938285			96.1655
Embryo 5	38083.6	1888.96	0.0496003			56092.3	2514.41	0.0448263			90.3751
Embryo 6	188856	6536.55	0.0346114			72760.2	4493.3	0.0617548			178.424
Embryo 7	73586.1	4296.47	0.058387			123849	4232.92	0.0341781			58.5372
Embryo 8	69395.2	2135.76	0.0307768			101181	2326.2	0.0229906			74.7009
Embryo 9	70900	7460.89	0.105231			98893	9475.5	0.0958157			91.0526
Embryo 10	68000.8	4954.65	0.0728617			110346	4063.47	0.0368249			50.5408
Embryo 11	70565.5	4436.62	0.0628724			94054.9	4014.23	0.0426797			67.8831
Embryo 12	45742.2	1572.53	0.034378			48967.3	2366.32	0.0483246			140.568
Embryo 13	42202.3	2761.02	0.0654236			60529	2192.31	0.0362192			55.3611
Embryo 1	1.01075e+06	141965	0.140455	fli1a:RIT1P3 pre-trametinib (3rd replicate)		1.27487e+06	102390	0.0803143	fli1a:RIT1P3 post-trametinib (3rd replicate)		57.1817
Embryo 2	1.06524e+06	96006.3	0.0901262			1.61974e+06	0	0			0
Embryo 3	1.07516e+06	99767.9	0.0927934			1.62704e+06	100888	0.0620074			66.8231
Embryo 4	1.19734e+06	108041	0.0902342			1.87961e+06	91640.4	0.0487549			54.0315
Embryo 5	1.09744e+06	77443.3	0.0705673			1.87132e+06	108840	0.0581625			82.4214
Embryo 6	1.12818e+06	87224.8	0.0773149			1.60723e+06	0	0			0
Embryo 7	1.15699e+06	105113	0.0908505			1.6344e+06	41393	0.0253262			27.8767
Embryo 8	1.21846e+06	148562	0.121926			1.59248e+06	20025.8	0.0125752			10.3138
	Relative Malformation Area at 2dpf pre-DMSO					Relative Malformation Area at 4dpf post-DMSO (23.03.23 injection)
	Whole body area (µm^2)	Malformation area (µm^2)	Relative Malformation area (µm^2)	Status		Whole body area (µm^2)	Malformation area (µm^2)	Relative Malformation area (µm^2)	Status		Malformation area 4dpf/2dpf (%)
Embryo 1	57012.2	3577.32	0.0627466	fli1a:RIT1P3 pre-DMSO (1st replicate)		82671.4	4276.15	0.0517246	fli1a:RIT1P3 post-DMSO (1st replicate)		82.4341
Embryo 2	63265.4	2944.09	0.0465355			97589.7	5913.94	0.0606			130.223
Embryo 3	70328.6	2893.95	0.0411489			65337.1	4712.12	0.0721202			175.266
Embryo 4	71792	3918.07	0.0545754			94236.2	6093.65	0.0646636			118.485
Embryo 5	59537.4	2093.13	0.0351566			82809.9	3114.41	0.0376092			106.976
Embryo 6	51105.7	2278.14	0.0445771			73604.2	2852.55	0.0387553			86.94
Embryo 1	54251.5	2034.01	0.0374922	fli1a:RIT1P3 pre-DMSO (2nd replicate)		81685.4	3479.5	0.0425964	fli1a:RIT1P3 post-DMSO (2nd replicate)		113.614
Embryo 2	41023.7	2444.43	0.0595859			52866.5	2704.71	0.0511611			85.8611
Embryo 3	41875.5	1402.61	0.0334947			57877.5	2584.52	0.044655			133.32
Embryo 4	44393.5	1457.28	0.0328265			48893.8	1569.47	0.0320996			97.7856
Embryo 5	43991.6	1612.32	0.0366506			57662.3	3443.12	0.0597118			162.922
Embryo 1	1.21318e+06	137947	0.113707	fli1a:RIT1P3 pre-DMSO (3rd replicate)		1.85338e+06	218575	0.117933	fli1a:RIT1P3 post-DMSO (3rd replicate)		103.716
Embryo 2	1.17641e+06	55057.6	0.0468012			1.55859e+06	91922.8	0.0589782			126.019
Embryo 3	1.20818e+06	82788	0.0685226			1.58481e+06	26461.7	0.0166971			24.3673
Embryo 4	1.01909e+06	40468.7	0.0397108			1.57784e+06	85150.4	0.0539666			135.899
Embryo 5	1.19274e+06	125589	0.105294			1.61736e+06	63036.6	0.038975			37.0154
Embryo 6	1.28236e+06	184645	0.143988			1.82589e+06	247571	0.135589			94.1666
Embryo 7	1.24515e+06	74104.9	0.0595146			1.72679e+06	178402	0.103314			173.595
Embryo 8	906233	56939.1	0.0628305			1.36579e+06	109800	0.080393			127.952
